# Supplementary material for: Phytochemical Profiles, Antioxidant Activity and Antiproliferative Mechanism of Rhodiola rosea L. Phenolic Extract
Source: Nutrients. 2022 Aug 31;14(17):3602. doi: 10.3390/nu14173602 (PMC9459784; doi:10.3390/nu14173602)
Supplement: Supplementary file 1 [file nutrients-14-03602-s001.zip]

Archive with 1 entries (1 files):
- nutrients-1859659-supplementary.pdf
